# Supplementary material for: The Protective Role of Ambient Ultraviolet Radiation Against Dementia: An Ecological Analysis of Global Data
Source: Health Sci Rep. 2025 Jan 7;8(1):e70302. doi: 10.1002/hsr2.70302 (PMC11705424; doi:10.1002/hsr2.70302)
Supplement: Supplementary file 1 — Supplementary information. [file HSR2-8-e70302-s001.xlsx]

## Sheet: SPSS
"Country/Reporting Unit)	UV radiation, WHO	Dementia Inci, BTSX	Genetic predisposition (Ibs)	GDP PPP, Worrl Bank	Urbanization, World Bank	Aging (Lifee(0)), World Bank
Afghanistan	4132	22.0993	0.71993	2110.24	25.495	63.081
Albania	2542	165.454	0.975085	13498.2	60.319	79.184
Algeria	3253	67.3102	0.954124	12007.8	72.629	76.066
American Samoa		57.7635			87.153
Andorra	2469	162.317	0.991962		88.062
Angola	5287	21.2406	0.768871	7043.96	65.514	62.144
Antigua and Barbuda	5148	77.5973	0.976869	23604.8	24.599	78.511
Argentina	3476	119.436	0.976303	23294.1	91.87	76.999
Armenia	2899	136.365	0.976386	13549.5	63.149	75.064
Australia	3206	178.966	0.989885	50251.3	86.012	82.7488
Austria	1888	211.24	0.990943	56937.9	58.297	81.6927
Azerbaijan	2702	57.5131	0.959516	14551.2	55.68	72.76
Bahamas	4119	67.8515	0.973918	35647.1	83.025	73.806
Bahrain	4419	39.7288	0.981116	50114.2	89.287	79.857
Bangladesh	4029	48.1385	0.920698	5247.69	36.632	72.567
Barbados	5787	132.277	0.981287	16449.6	31.147	77.067
Belarus	1795	181.516	0.982938	19430.9	78.595	74.1756
Belgium	1645	215.67	0.990157	52530.6	98.001	81.5951
Belize	4639	44.9186	0.969398	8929.62	45.724	73.703
Benin	5168	19.6265	0.83445	3113.25	47.312	60.14
Bermuda		181.713		83380.9	100	80.825
Bhutan	4180	41.5289	0.894328	12218.5	40.895	71.129
Bolivia (Plurinational State of)	5344	48.3304	0.930649	8669.83	69.425	67.748
Bosnia and Herzegovina	2205	177.31	0.930649	14801.3	48.245	77.093
Botswana	4868	33.1473	0.883605	15321.5	69.446	65.422
Brazil	4552	107.009	0.974586	14971.1	86.569	75.109
Brunei Darussalam	5148	34.9534	0.984968	61084.3	77.629	74.712
Bulgaria	2331	232.295	0.983595	23006.1	75.008	74.9634
Burkina Faso	5567	21.2633	0.634765	2100.53	29.358	60.047
Burundi	5111	19.7339	0.735917	758.249	13.032	61.688
CÃ´te d'Ivoire	4931	18.4924	0.783166	5060.6	50.779	58.849
Cabo Verde	5372	57.6343	0.963497	7490.14	65.732	75.733
Cambodia	5152	45.413	0.887939	4319.02	23.388	70.561
Cameroon	5185	19.8083	0.760389	3822.23	56.374	61.18
Canada	1887	204.62	0.989114	49992.8	81.411	81.8439
Central African Republic	5498	22.3195	0.713391	875.194	41.364	54.369
Chad	5669	17.402	0.705486	1601.13	23.059	52.825
Chile	3982	123.382	0.985685	25564.5	87.564	80.133
China	2908	126.574	0.968891	15497.8	59.152	77.744
Colombia	5385	101.869	0.973772	15161.3	80.778	76.748
Comoros	5524	46.1243	0.850014	3374.04	28.965	63.912
Congo	4943	31.0455	0.810288	4244.6	66.916	64.053
Cook Islands	4708	112.596	0.972487
Costa Rica	4884	93.7516	0.983623	21144.4	79.34	79.484
Croatia	1976	243.452	0.988891	28980.6	56.947	78.0707
Cuba	4401	140.502	0.988866		77.037	77.496
Cyprus	3439	124.939	0.994061	40559.5	66.81	81.382
Czech Republic	1707	228.366	0.991737	41143.8	73.792	79.0293
Democratic People's Republic of Korea	2335	96.4655	0.952414		61.899	73.031
Democratic Republic of the Congo	5100	25.4937	0.729169	1073.45	44.46	59.942
Denmark	1691	189.759	0.991323	57483	87.874	80.9537
Djibouti	5461	23.6674	0.845854	4699.71	77.777	63.038
Dominica	5464	105.544	0.98204	12134.2	70.483	73.59
Dominican Republic	4880	59.9659	0.956152	17904.5	81.074	73.232
Ecuador	4929	63.7091	0.962402	11887.5	63.821	77.094
Egypt	4202	44.4558	0.970775	11636.5	42.704	71.367
El Salvador	5364	90.6001	0.969379	9024.79	72.023	72.555
Equatorial Guinea	4635	22.5326	0.766811	18192	72.143	61.191
Eritrea	5914	19.0571	0.91484		40.08	67.067
Estonia	1781	253.723	0.989149	36410.1	68.88	78.2439
Eswatini	3900	28.6509	0.801463	8544.52	23.799	59.411
Ethiopia	5929	23.5833	0.815116	2117.16	20.763	65.412
Fiji	4431	45.2747	0.967331	13631.2	56.248	67.81
Finland	1494	230.706	0.990882	49579.3	85.382	81.7341
France	1907	231.886	0.991546	46537.5	80.444	82.6756
Gabon	4654	41.58	0.889527	14597.1	89.37	66.306
Gambia	5358	24.0353	0.848684	2060.97	61.27	63.04
Georgia	2489	192.198	0.962738	14596.1	58.632	73.341
Germany	1812	253.298	0.992091	55195.8	77.312	80.8927
Ghana	5166	25.4569	0.884556	5248.46	56.06	64.122
Greece	2753	259.311	0.991007	29617.5	79.058	81.7878
Greenland		93.644			86.816	71.8866
Grenada	4875	69.8329	0.974521	15772	36.272	74.808
Guam		92.4312			94.78	77.439
Guatemala	5141	46.0538	0.938546	8672.72	51.054	72.726
Guinea	5391	25.2154	0.791725	2531.14	36.14	59.349
Guinea-Bissau	5319	17.1882	0.733617	1896.41	43.36	60.502
Guyana	5203	46.7314	0.949434	12671.7	26.606	68.896
Haiti	5016	29.406	0.870884	3286.59	55.278	64.019
Honduras	4924	40.6315	0.954929	5694.96	57.096	72.814
Hungary	1932	234.817	0.989011	31908.9	71.351	76.0659
Iceland	957	161.632	0.99434	57197.8	93.813	82.861
India	4514	38.934	0.898263	6590.88	34.03	70.71
Indonesia	5220	47.6264	0.945065	11671.4	55.325	70.338
Iran (Islamic Republic of)	4038	80.533	0.963202	15044.4	74.898	76.195
Iraq	3825	41.4996	0.935836	10235.3	70.473	71.514
Ireland	1509	141.272	0.989885	84918.3	63.17	82.2049
Israel	3682	120.018	0.991156	40231.9	92.418	82.8024
Italy	2444	308.57	0.992006	43036.2	70.438	83.3463
Jamaica	4942	94.1191	0.956146	10405	55.674	71.793
Japan	2521	421.623	0.993244	42141.9	91.616	84.211
Jordan	4026	40.494	0.961171	9814.92	90.979	75.774
Kazakhstan	2257	70.5568	0.954558	26158.4	57.428	73.15
Kenya	5803	24.2133	0.871652	4572.15	27.03	62.676
Kiribati	6229	26.8426	0.924774	2088.46	54.057	66.855
Kuwait	4214	46.3981	0.980384	50119.6	100	79.722
Kyrgyzstan	3094	54.9657	0.951037	5256.56	36.351	71.4
Lao People's Democratic Republic	4735	35.852	0.903514	7727.75	35.004	67.634
Latvia	1671	252.726	0.985139	30877	68.142	74.7829
Lebanon	2953	108.618	0.979697	18368.8	88.593	79.729
Lesotho	4439	34.8062	0.78464	2561.57	28.153	53.733
Liberia	4926	22.0445	0.818162	1558.32	51.151	60.853
Libya	3861	65.4393	0.966323	26352.8	80.102	72.794
Lithuania	1801	253.241	0.987817	36376.5	67.679	75.6805
Luxembourg	1687	146.23	0.992358	116499	90.981	82.2951
Madagascar	4771	19.6167	0.911508	1594.76	37.191	65.27
Malawi	5019	23.442	0.77708	1513.97	16.937	63.276
Malaysia	5225	57.0583	0.984798	27481	76.036	75.644
Maldives	10224	41.3385	0.979948	20634	39.808	80.013
Mali	5617	20.8263	0.774009	2238.12	42.356	59.393
Malta	3091	208.574	0.990073	45874.8	94.612	82.4488
Marshall Islands	5325	26.0651	0.931296	5161.48	77.031	64.5
Mauritania	5547	30.0259	0.828872	5496.25	53.672	65.31
Mauritius	5055	104.807	0.977322	23571.9	40.793	74.4163
Mexico	4974	66.3584	0.976185	21015.9	80.156	74.015
Micronesia (Federated States of)	4587	34.0721		3598.4	22.703	71.318
Monaco	1907	272.437			100
Mongolia	2226	42.062	0.964403	12342	68.445	71.199
Montenegro		157.666	0.987371	21513.5	66.813	76.8415
Morocco	3568	71.1811	0.954921	8266.14	62.453	73.986
Mozambique	4646	20.6439	0.752171	1329.07	35.988	60.526
Myanmar	4565	56.226	0.901565	5045.71	30.579	66.465
Namibia	5305	40.4103	0.881203	10513	50.032	62.586
Nauru	3022	14.0104	0.926122	10134.3	100	63.234
Nepal	4130	37.7813	0.931676	3808.72	19.74	68.979
Netherlands	1662	204.925	0.991178	57826.6	91.49	81.8122
New Zealand	2487	188.222	0.987538	42507.4	86.538	81.7073
Nicaragua	5078	46.1416	0.964828	5772.23	58.522	73.85
Niger	5811	16.0059	0.796596	1221.96	16.425	62.454
Nigeria	5251	19.4501	0.782235	5212.14	50.344	52.554
Niue	4687	109.437	0.980622
North Macedonia	2403	127.195	0.986259	16796.4	57.963	76.6488
Northern Mariana Islands		66.2762			91.618
Norway	1439	185.36	0.991313	70253.8	82.248	82.7585
Oman	5102	22.2515	0.991313	35034.6	84.539	77.966
Pakistan	4227	21.7496	0.876554	5236.36	36.666	66.482
Palau	5175	64.0176	0.975155	18244.4	79.93
Palestine		35.6291
Panama	4898	88.4791	0.967054	33034.8	67.709	77.863
Papua New Guinea	5377	23.2734	0.892399	3957.93	13.169	65.182
Paraguay	4038	72.4134	0.966617	14181.4	61.585	73.568
Peru	5906	79.5212	0.967408	13001.5	77.907	76.009
Philippines	4928	42.8421	0.952944	8566.85	46.907	71.689
Poland	1749	212.927	0.988809	32027.6	60.058	77.6024
Portugal	2585	248.004	0.990743	34928.5	65.211	81.3244
Puerto Rico		198.298		35045.8	93.578	79.77
Qatar	4905	15.138	0.985182	93660.4	99.135	80.898
Republic of Korea	2535	156.351	0.988347	43044.3	81.459	82.6268
Republic of Moldova	1910	163.529	0.97951	12434.6	42.629	70.492
Romania	2071	223.866	0.982657	29568.3	53.998	75.3585
Russian Federation	1795	163.982	0.97611	28821.3	74.433	72.6622
Rwanda	5130	26.9832	0.839899	2098.9	17.211	66.251
Saint Kitts and Nevis	5009	63.7403	0.979522	30654.1	30.776	71.467
Saint Lucia	5164	91.7645	0.970658	15998.4	18.678	73.357
Saint Vincent and the Grenadines	5358	84.4025	0.9771	14379.8	52.198	74.128
Samoa	4966	48.1606	0.964751	6287.23	18.243	72.636
San Marino	1932	208.921		60314	97.226
Sao Tome and Principe	4422	27.5023	0.911892	3549.16	72.803	68.355
Saudi Arabia	5384	28.6296	0.965798	48861.2	83.844	77.212
Senegal	5356	27.6935	0.870409	3449.85	47.192	68.097
Serbia		179.16	0.988677	17718	56.092	75.8902
Seychelles	5570	76.9761	0.979961	28755.7	56.691	72.8415
Sierra Leone	5087	23.1177	0.727886	1649.04	42.055	59.796
Singapore	3979	115.635	0.993723	100643	100	83.2976
Slovakia	1795	177.343	0.988901	31369.8	53.726	77.2659
Slovenia	2256	265.463	0.989588	38971.8	54.541	81.378
Solomon Islands	4071	21.3263	0.946529	2696.64	23.749	70.173
Somalia	5773	15.2854	0.726995	1585.21	44.971	56.375
South Africa	4111	56.8506	0.811348	14331.5	66.355	65.674
South Sudan		23.4475			19.615	55.95
Spain	2705	228.076	0.991649	40716.7	80.321	83.4317
Sri Lanka	5264	84.3165	0.968771	14083.7	18.476	75.748
Sudan	5783	36.5003	0.82098	4453.77	34.642	65.681
Suriname	4799	73.3456	0.956288	18881.6	66.06	72.553
Sweden	1587	209.094	0.992422	53521.6	87.431	82.5585
Switzerland	2158	213.151	0.992895	70688.8	73.797	83.7537
Syrian Arab Republic	3501	64.9233	0.975968		54.162	70.145
Taiwan (Province of China)		151.154
Tajikistan	3538	28.8575	0.937649	3486.97	27.134	70.353
Thailand	4862	121.918	0.970931	18093.8	49.949	78.662
Timor-Leste	5637	37.349	0.924548	3149.45	30.578	68.017
Togo	5307	21.4991	0.85388	2063.38	41.702	60.244
Tokelau		70.383
Tonga	4087	64.3108	0.952522	6439.16	23.131	70.779
Trinidad and Tobago	5245	97.983	0.956069	26486.8	53.184	73.802
Tunisia	3262	103.937	0.972062	11312.3	68.945	75.95
Turkey	2924	111.803	0.97458	28299.4	75.143	77.563
Turkmenistan	3164	58.351	0.936138	14665.4	51.593	68.796
Tuvalu	5465	56.4333	0.905542	4383.45	62.387	64.212
Uganda	5499	19.9174	0.817073	2239.48	23.774	62.714
Ukraine	1843	183.613	0.977451	12633.5	69.352	71.5827
United Arab Emirates	4862	14.8108	0.986917	73270.7	86.522	79.627
United Kingdom	1576	179.148	0.989882	47090.5	83.398	81.2561
United Republic of Tanzania	5483	25.7267	0.829695	2572.22	33.776	66.535
United States of America	2736	203.044	0.985354	62823.3	82.256	78.639
United States Virgin Islands		126.151
Uruguay	3235	180.01	0.979863	23950.4	95.334	77.611
Uzbekistan	3172	29.3455	0.954211	7289.33	50.478	71.149
Vanuatu	4555	32.9262	0.962864	3118.3	25.274	69.795
Venezuela (Bolivarian Republic of)	5211	79.7326	0.973794		88.208	71.979
Viet Nam	4293	67.9046	0.965839	9867.67	35.919	73.976
Yemen	6089	30.8438	0.902273		36.642	64.575
Zambia	5265	19.6123	0.761352	3508.31	43.521	62.342
Zimbabwe	4918	26.3909	0.80874	2457.31	32.209	61.414
